# Supplementary material for: Supplementation of Seaweed Extracts to the Diet Reduces Symptoms of Alzheimer’s Disease in the APPswePS1ΔE9 Mouse Model
Source: Nutrients. 2024 May 25;16(11):1614. doi: 10.3390/nu16111614 (PMC11174572; doi:10.3390/nu16111614)
Supplement: Supplementary file 1 [file nutrients-16-01614-s001.zip]

Archive with 1 entries (1 files):
- nutrients-2995240-supplementary.pdf
